# Supplementary material for: The Role of Sargahydroquinoic Acid and Sargachromenol in the Anti-Inflammatory Effect of Sargassum yezoense
Source: Mar Drugs. 2024 Feb 26;22(3):107. doi: 10.3390/md22030107 (PMC10971697; doi:10.3390/md22030107)
Supplement: Supplementary file 1 [file marinedrugs-22-00107-s001.zip]

Archive with 1 entries (1 files):
- marinedrugs-2860374-supplementary.pdf
